# Supplementary material for: Rapid On-Site Detection of Colletotrichum gloeosporioides Using EASY DNA Extraction (EZ-D) Method Combined with RPA-CRISPR/Cas12a
Source: Plants (Basel). 2026 May 20;15(10):1565. doi: 10.3390/plants15101565 (PMC13210964; doi:10.3390/plants15101565)
Supplement: Supplementary file 1 [file plants-15-01565-s001.zip › Table S1.xlsx]

## Sheet: Sheet1
Table S1 Candidate Target Genes and Primer Design
Gene ID		RPA primer design
Cglo2279		F1:CGGCTCTTCAACTTCCTT
		R1:TGTCGCTAAGACCTCAGA
Cglo2375		F1:CCAGCACCATGACCAATGTAGCCGTTATCCG
		R1:CGACTTGAACACGCAGCATACGAGAATCTTC
Cglo2856		F1:CTGCCAAGGTCGGAGGCACATCAATCAAGCTG
		R1:CATCAATCATTGTTTGAAGCTCGTCCAGGATAGG
Cglo4405		F1: CTGCCAAGGTCGGAGGCACATCAATCAAGCTG
		R1: CCTCCAATGCTGGTAGTTCTCCTCGATCCACTG
Cglo6922		F1: CGTACTCGCCATCGTTGTTCGAGATCCATGGTGG
		R1: CCAGAATCTCATCGCCTTCGCGGCTGGAGTAGCG
Cglo8737		F1: GACGCACATAATCAGACATCTTAGACTTGCG
		R1: CCGCAGCCTCGGAAGAACGCCAATAACACGG
Cglo11089		F1: CATGCGGAATGGGATCTTATTCCGAGCCACTG
		R1: CCTTCAGGGTCAACACCAGACCTTCCACGAAG
Cglo11234		F1: CATCATCGCCACAATCCAGGCAACCTACAAGG
		R1: CGAAACCAAGGCTCTACAGTACGTCCATCTGC
Cglo11637		F1: CCGACTGCGCAAGCCATCGGAATAGACCTCG
		R1: CGTGGCATCAGACTGGAACACATCTGCCGTC
Cglo13052		F1: CGTTGCTCGGGACGATCAACTTCATCCGAGACC
		R1: CGACAAGTGGCTTCAGAACAGCCTCCGCTTCATC
